# Supplementary material for: Automated lung cancer diagnosis from chest X-ray images using convolutional neural networks
Source: PeerJ Comput Sci. 2025 Sep 4;11:e3145. doi: 10.7717/peerj-cs.3145 (PMC12453845; doi:10.7717/peerj-cs.3145)
Supplement: Supplemental Information 1 — Updated to ensure that it runs following recent updates to certain libraries. [file peerj-cs-11-3145-s001.zip]

Archive with 5 entries (4 files):
- Edit-the-code-file-to-run-it-again-due-to-some-libraries-being-updated-over-time.-main/
- Edit-the-code-file-to-run-it-again-due-to-some-libraries-being-updated-over-time.-main/updata code_final- 50epochs.ipynb
- Edit-the-code-file-to-run-it-again-due-to-some-libraries-being-updated-over-time.-main/updata-code-final-100epochs.ipynb
- Edit-the-code-file-to-run-it-again-due-to-some-libraries-being-updated-over-time.-main/updata-code-final-90epochs.ipynb
- Edit-the-code-file-to-run-it-again-due-to-some-libraries-being-updated-over-time.-main/update code_final- 70epochs.ipynb
