# Supplementary material for: Automated lung cancer diagnosis from chest X-ray images using convolutional neural networks
Source: PeerJ Comput Sci. 2025 Sep 4;11:e3145. doi: 10.7717/peerj-cs.3145 (PMC12453845; doi:10.7717/peerj-cs.3145)
Supplement: Supplemental Information 1 — Updated to ensure that it runs following recent updates to certain libraries. [file peerj-cs-11-3145-s001.zip › Edit-the-code-file-to-run-it-again-due-to-some-libraries-being-updated-over-time.-main/updata-code-final-100epochs.ipynb]

# %% [code]
pip install keras


# %% [code]
pip install tensorflow


# %% [code]
pip install scikit-learn


# %% [code]
pip install ipython


# %% [code]
pip install pillow

# %% [code]


# %% [code]
pip install scipy

# %% [code]
pip install numpy

# %% [code]
pip install matplotlib

# %% [code]
pip install keras

# %% [code]
pip install scipy

# %% [code]
from __future__ import absolute_import, division, print_function, unicode_literals

import tensorflow as tf
from tensorflow.keras import models , layers
from tensorflow.keras.models import Sequential
from tensorflow.keras.layers import Dense, Dropout, Conv1D,BatchNormalization ,Flatten ,Reshape  ,RepeatVector ,Concatenate
from tensorflow.keras.layers import  Conv2D,LSTM ,Bidirectional  ,Input,Embedding  ,GlobalMaxPool1D ,TimeDistributed
from tensorflow.keras.layers import Activation,MaxPooling2D,AveragePooling3D,GlobalMaxPool2D,AveragePooling2D
from tensorflow.keras.layers import MaxPooling3D,GlobalAveragePooling3D,GlobalMaxPool3D,Conv3D

from sklearn.model_selection import train_test_split ,StratifiedKFold ,KFold ,RepeatedKFold
from sklearn import preprocessing

from tensorflow.keras import Model 

from tensorflow.keras.utils import to_categorical  # For one-hot encoding

from sklearn.cluster import KMeans
from sklearn import cluster

import matplotlib.pyplot as plt
import numpy as np
import scipy.io
import os

import pylab as pl


from scipy.interpolate import interp1d

from itertools import cycle
import matplotlib.patches as patches

from sklearn.metrics import accuracy_score ,roc_curve, auc ,roc_auc_score
from sklearn.metrics import precision_score
from sklearn.metrics import recall_score
from sklearn.metrics import f1_score
from sklearn.metrics import cohen_kappa_score
from sklearn.metrics import roc_auc_score
from sklearn.metrics import confusion_matrix
from sklearn.metrics import classification_report


def invert_permutation(p):
    '''The argument p is assumed to be some permutation of 0, 1, ..., len(p)-1. 
    Returns an array s, where s[i] gives the index of i in p.
    '''
    s = np.empty(p.size, p.dtype)
    s[p] = np.arange(p.size)
    return s

from tensorflow.keras import backend as K
def pearson_r(y_true, y_pred):
    x = y_true
    y = y_pred
    mx = K.mean(x, axis=0)
    my = K.mean(y, axis=0)
    xm, ym = x - mx, y - my
    r_num = K.sum(xm * ym)
    x_square_sum = K.sum(xm * xm)
    y_square_sum = K.sum(ym * ym)
    r_den = K.sqrt(x_square_sum * y_square_sum)
    r = r_num / r_den
    return K.mean(r)

import os 
from PIL import Image
import numpy as np
from numpy import *   

from matplotlib import pyplot as plt
from IPython import display

#from patchify import patchify, unpatchify

import matplotlib.pyplot as plt
%pylab inline
%load_ext tensorboard


# %% [code]


# %% [code]


# %% [code]


# %% [code]


# %% [code]


# %% [code]


# %% [code]


# %% [code]


# %% [code]


# %% [code]


# %% [code]


# %% [code]


# %% [code]


# %% [code]


# %% [code]


# %% [code]


# %% [code]


# %% [code]


# %% [code]


# %% [code]
def cancer_NC(splits , epochs,batch_size):


    mat_sc= scipy.io.loadmat('/kaggle/input/cancer-img-11p-overlap/cancer_img_p.mat')
    cancer_img_p = mat_sc['cancer_img_p']

    mat_sc= scipy.io.loadmat('/kaggle/input/normal-immg-11p-overlap/normal_img_p.mat')
    normal_img_p = mat_sc['normal_img_p']


    labels_cancer_ = np.ones((cancer_img_p.shape[0],1))
    labels_normal_ = np.zeros((normal_img_p.shape[0],1))

    
    x_cancer_NC_ = np.concatenate((cancer_img_p, normal_img_p), axis=0) 
    y_cancer_NC_ = np.concatenate((labels_cancer_, labels_normal_), axis=0) 


    # Corrected reshape syntax
    x_cancer_NC_ = x_cancer_NC_.reshape((
        x_cancer_NC_.shape[0],  # Batch size (keep original)
        x_cancer_NC_.shape[1],  # Height (keep original)
        x_cancer_NC_.shape[3],  # New dimension (e.g., channels)
        x_cancer_NC_.shape[4]   # New dimension (e.g., width)
    ))


    
    x_cancer_NC_=np.asarray(tf.expand_dims(x_cancer_NC_, axis=-1))


    

    x_cancer_NC_1 = x_cancer_NC_[:,0,]
    x_cancer_NC_2 = x_cancer_NC_[:,1,]
    x_cancer_NC_3 = x_cancer_NC_[:,2,]
    x_cancer_NC_4 = x_cancer_NC_[:,3,]
    x_cancer_NC_5 = x_cancer_NC_[:,4,]
    x_cancer_NC_6 = x_cancer_NC_[:,5,]
    x_cancer_NC_7 = x_cancer_NC_[:,6,]
    x_cancer_NC_8 = x_cancer_NC_[:,7,]
    x_cancer_NC_9 = x_cancer_NC_[:,8,]
    x_cancer_NC_10 = x_cancer_NC_[:,9,]
    x_cancer_NC_11 = x_cancer_NC_[:,10,]
   
    
    
    n = x_cancer_NC_1.shape[0]
    permutation = list(np.random.permutation(n))
    x_cancer_NC_1 = x_cancer_NC_1[permutation]
    x_cancer_NC_2 = x_cancer_NC_2[permutation]
    x_cancer_NC_3 = x_cancer_NC_3[permutation]
    x_cancer_NC_4 = x_cancer_NC_4[permutation]
    x_cancer_NC_5 = x_cancer_NC_5[permutation]
    x_cancer_NC_6 = x_cancer_NC_6[permutation]
    x_cancer_NC_7 = x_cancer_NC_7[permutation]
    x_cancer_NC_8 = x_cancer_NC_8[permutation]
    x_cancer_NC_9 = x_cancer_NC_9[permutation]
    x_cancer_NC_10 = x_cancer_NC_10[permutation]
    x_cancer_NC_11 = x_cancer_NC_11[permutation]
   
    
    y_cancer_NC_ = y_cancer_NC_[permutation]

    permutation_xray = np.asarray(permutation)


    input_1 = tf.keras.layers.Input(shape=[256, 256,1], name='main_input_1')

    conv_1 = layers.Conv2D(32, (2, 2), strides=(2, 2),activation="relu")(input_1)
    print(conv_1.shape)
    conv_1 = BatchNormalization()(conv_1)
    conv_1 = Dropout(rate=0.5)(conv_1)

    conv_1 = layers.Conv2D(64, (2, 2), strides=(2, 2),activation="relu" )(conv_1)
    print(conv_1.shape)
    conv_1 = BatchNormalization()(conv_1)
    conv_1 = Dropout(rate=0.5)(conv_1)

    conv_1 = layers.Conv2D(128, (2, 2), strides=(2, 2),activation="relu" )(conv_1)
    print(conv_1.shape)
    conv_1 = BatchNormalization()(conv_1)
    conv_1 = Dropout(rate=0.5)(conv_1)

    conv_1 = layers.Conv2D(256, (2, 2), strides=(2, 2),activation="relu" )(conv_1)
    print(conv_1.shape)
    conv_1 = BatchNormalization()(conv_1)
    conv_1 = Dropout(rate=0.5)(conv_1)

    conv_1 = layers.Conv2D(512, (2, 2), strides=(2, 2),activation="relu" )(conv_1)
    print(conv_1.shape)
    conv_1 = BatchNormalization()(conv_1)
    conv_1 = Dropout(rate=0.5)(conv_1)

    conv_1 = AveragePooling2D(pool_size=(1, 1))(conv_1)


    input_2 = tf.keras.layers.Input(shape=[256, 256,1], name='main_input_2')

    conv_2 = layers.Conv2D(32, (2, 2), strides=(2, 2),activation="relu")(input_2)
    print(conv_2.shape)
    conv_2 = BatchNormalization()(conv_2)
    conv_2 = Dropout(rate=0.5)(conv_2)

    conv_2 = layers.Conv2D(64, (2, 2), strides=(2, 2),activation="relu" )(conv_2)
    print(conv_2.shape)
    conv_2 = BatchNormalization()(conv_2)
    conv_2 = Dropout(rate=0.5)(conv_2)

    conv_2 = layers.Conv2D(128, (2, 2), strides=(2, 2),activation="relu" )(conv_2)
    print(conv_2.shape)
    conv_2 = BatchNormalization()(conv_2)
    conv_2 = Dropout(rate=0.5)(conv_2)

    conv_2 = layers.Conv2D(256, (2, 2), strides=(2, 2),activation="relu" )(conv_2)
    print(conv_2.shape)
    conv_2 = BatchNormalization()(conv_2)
    conv_2 = Dropout(rate=0.5)(conv_2)

    conv_2 = layers.Conv2D(512, (2, 2), strides=(2, 2),activation="relu" )(conv_2)
    print(conv_2.shape)
    conv_2 = BatchNormalization()(conv_2)
    conv_2 = Dropout(rate=0.5)(conv_2)

    conv_2 = AveragePooling2D(pool_size=(1, 1))(conv_2)

                                    
    input_3= tf.keras.layers.Input(shape=[256, 256,1], name='main_input_3')

    conv_3 = layers.Conv2D(32, (2, 2), strides=(2, 2),activation="relu")(input_3)
    print(conv_3.shape)
    conv_3 = BatchNormalization()(conv_3)
    conv_3 = Dropout(rate=0.5)(conv_3)

    conv_3 = layers.Conv2D(64, (2, 2), strides=(2, 2),activation="relu" )(conv_3)
    print(conv_3.shape)
    conv_3 = BatchNormalization()(conv_3)
    conv_3 = Dropout(rate=0.5)(conv_3)

    conv_3 = layers.Conv2D(128, (2, 2), strides=(2, 2),activation="relu" )(conv_3)
    print(conv_3.shape)
    conv_3 = BatchNormalization()(conv_3)
    conv_3 = Dropout(rate=0.5)(conv_3)

    conv_3 = layers.Conv2D(256, (2, 2), strides=(2, 2),activation="relu" )(conv_3)
    print(conv_3.shape)
    conv_3 = BatchNormalization()(conv_3)
    conv_3 = Dropout(rate=0.5)(conv_3)

    conv_3 = layers.Conv2D(512, (2, 2), strides=(2, 2),activation="relu" )(conv_3)
    print(conv_3.shape)
    conv_3 = BatchNormalization()(conv_3)
    conv_3 = Dropout(rate=0.5)(conv_3)

    conv_3 = AveragePooling2D(pool_size=(1, 1))(conv_3)

                                    
    input_4= tf.keras.layers.Input(shape=[256, 256,1], name='main_input_4')

    conv_4 = layers.Conv2D(32, (2, 2), strides=(2, 2),activation="relu")(input_4)
    print(conv_4.shape)
    conv_4 = BatchNormalization()(conv_4)
    conv_4 = Dropout(rate=0.5)(conv_4)

    conv_4 = layers.Conv2D(64, (2, 2), strides=(2, 2),activation="relu" )(conv_4)
    print(conv_4.shape)
    conv_4 = BatchNormalization()(conv_4)
    conv_4 = Dropout(rate=0.5)(conv_4)

    conv_4 = layers.Conv2D(128, (2, 2), strides=(2, 2),activation="relu" )(conv_4)
    print(conv_4.shape)
    conv_4 = BatchNormalization()(conv_4)
    conv_4 = Dropout(rate=0.5)(conv_4)

    conv_4 = layers.Conv2D(256, (2, 2), strides=(2, 2),activation="relu" )(conv_4)
    print(conv_4.shape)
    conv_4 = BatchNormalization()(conv_4)
    conv_4 = Dropout(rate=0.5)(conv_4)

    conv_4 = layers.Conv2D(512, (2, 2), strides=(2, 2),activation="relu" )(conv_4)
    print(conv_4.shape)
    conv_4 = BatchNormalization()(conv_4)
    conv_4 = Dropout(rate=0.5)(conv_4)

    conv_4 = AveragePooling2D(pool_size=(1, 1))(conv_4)

    input_5 = tf.keras.layers.Input(shape=[256, 256,1], name='main_input_5')

    conv_5 = layers.Conv2D(32, (2, 2), strides=(2, 2),activation="relu")(input_5)
    print(conv_5.shape)
    conv_5 = BatchNormalization()(conv_5)
    conv_5 = Dropout(rate=0.5)(conv_5)

    conv_5 = layers.Conv2D(64, (2, 2), strides=(2, 2),activation="relu" )(conv_5)
    print(conv_5.shape)
    conv_5 = BatchNormalization()(conv_5)
    conv_5 = Dropout(rate=0.5)(conv_5)

    conv_5 = layers.Conv2D(128, (2, 2), strides=(2, 2),activation="relu" )(conv_5)
    print(conv_5.shape)
    conv_5 = BatchNormalization()(conv_5)
    conv_5 = Dropout(rate=0.5)(conv_5)

    conv_5 = layers.Conv2D(256, (2, 2), strides=(2, 2),activation="relu" )(conv_5)
    print(conv_5.shape)
    conv_5 = BatchNormalization()(conv_5)
    conv_5 = Dropout(rate=0.5)(conv_5)

    conv_5 = layers.Conv2D(512, (2, 2), strides=(2, 2),activation="relu" )(conv_5)
    print(conv_5.shape)
    conv_5 = BatchNormalization()(conv_5)
    conv_5 = Dropout(rate=0.5)(conv_5)

    conv_5 = AveragePooling2D(pool_size=(1, 1))(conv_5)
                                    

    input_6 = tf.keras.layers.Input(shape=[256, 256,1], name='main_input_6')

    conv_6 = layers.Conv2D(32, (2, 2), strides=(2, 2),activation="relu")(input_6)
    print(conv_6.shape)
    conv_6 = BatchNormalization()(conv_6)
    conv_6 = Dropout(rate=0.5)(conv_6)

    conv_6 = layers.Conv2D(64, (2, 2), strides=(2, 2),activation="relu" )(conv_6)
    print(conv_6.shape)
    conv_6 = BatchNormalization()(conv_6)
    conv_6 = Dropout(rate=0.5)(conv_6)

    conv_6 = layers.Conv2D(128, (2, 2), strides=(2, 2),activation="relu" )(conv_6)
    print(conv_6.shape)
    conv_6 = BatchNormalization()(conv_6)
    conv_6 = Dropout(rate=0.5)(conv_6)

    conv_6 = layers.Conv2D(256, (2, 2), strides=(2, 2),activation="relu" )(conv_6)
    print(conv_6.shape)
    conv_6 = BatchNormalization()(conv_6)
    conv_6 = Dropout(rate=0.5)(conv_6)

    conv_6 = layers.Conv2D(512, (2, 2), strides=(2, 2),activation="relu" )(conv_6)
    print(conv_6.shape)
    conv_6 = BatchNormalization()(conv_6)
    conv_6 = Dropout(rate=0.5)(conv_6)

    conv_6 = AveragePooling2D(pool_size=(1, 1))(conv_6)

                                    
    input_7 = tf.keras.layers.Input(shape=[256, 256,1], name='main_input_7')

    conv_7 = layers.Conv2D(32, (2, 2), strides=(2, 2),activation="relu")(input_7)
    print(conv_7.shape)
    conv_7 = BatchNormalization()(conv_7)
    conv_7 = Dropout(rate=0.5)(conv_7)

    conv_7 = layers.Conv2D(64, (2, 2), strides=(2, 2),activation="relu" )(conv_7)
    print(conv_7.shape)
    conv_7 = BatchNormalization()(conv_7)
    conv_7 = Dropout(rate=0.5)(conv_7)

    conv_7 = layers.Conv2D(128, (2, 2), strides=(2, 2),activation="relu" )(conv_7)
    print(conv_7.shape)
    conv_7 = BatchNormalization()(conv_7)
    conv_7 = Dropout(rate=0.5)(conv_7)

    conv_7 = layers.Conv2D(256, (2, 2), strides=(2, 2),activation="relu" )(conv_7)
    print(conv_7.shape)
    conv_7 = BatchNormalization()(conv_7)
    conv_7 = Dropout(rate=0.5)(conv_7)

    conv_7 = layers.Conv2D(512, (2, 2), strides=(2, 2),activation="relu" )(conv_7)
    print(conv_7.shape)
    conv_7 = BatchNormalization()(conv_7)
    conv_7 = Dropout(rate=0.5)(conv_7)

    conv_7 = AveragePooling2D(pool_size=(1, 1))(conv_7)

                                    
    input_8 = tf.keras.layers.Input(shape=[256, 256,1], name='main_input_8')

    conv_8 = layers.Conv2D(32, (2, 2), strides=(2, 2),activation="relu")(input_8)
    print(conv_8.shape)
    conv_8 = BatchNormalization()(conv_8)
    conv_8 = Dropout(rate=0.5)(conv_8)

    conv_8 = layers.Conv2D(64, (2, 2), strides=(2, 2),activation="relu" )(conv_8)
    print(conv_8.shape)
    conv_8 = BatchNormalization()(conv_8)
    conv_8 = Dropout(rate=0.5)(conv_8)

    conv_8 = layers.Conv2D(128, (2, 2), strides=(2, 2),activation="relu" )(conv_8)
    print(conv_8.shape)
    conv_8 = BatchNormalization()(conv_8)
    conv_8 = Dropout(rate=0.5)(conv_8)

    conv_8 = layers.Conv2D(256, (2, 2), strides=(2, 2),activation="relu" )(conv_8)
    print(conv_8.shape)
    conv_8 = BatchNormalization()(conv_8)
    conv_8 = Dropout(rate=0.5)(conv_8)

    conv_8 = layers.Conv2D(512, (2, 2), strides=(2, 2),activation="relu" )(conv_8)
    print(conv_8.shape)
    conv_8 = BatchNormalization()(conv_8)
    conv_8 = Dropout(rate=0.5)(conv_8)

    conv_8 = AveragePooling2D(pool_size=(1, 1))(conv_8)

    input_9 = tf.keras.layers.Input(shape=[256, 256,1], name='main_input_9')

    conv_9 = layers.Conv2D(32, (2, 2), strides=(2, 2),activation="relu")(input_9)
    print(conv_9.shape)
    conv_9 = BatchNormalization()(conv_9)
    conv_9 = Dropout(rate=0.5)(conv_9)

    conv_9 = layers.Conv2D(64, (2, 2), strides=(2, 2),activation="relu" )(conv_9)
    print(conv_9.shape)
    conv_9 = BatchNormalization()(conv_9)
    conv_9 = Dropout(rate=0.5)(conv_9)

    conv_9 = layers.Conv2D(128, (2, 2), strides=(2, 2),activation="relu" )(conv_9)
    print(conv_9.shape)
    conv_9 = BatchNormalization()(conv_9)
    conv_9 = Dropout(rate=0.5)(conv_9)
                                    
    conv_9 = layers.Conv2D(256, (2, 2), strides=(2, 2),activation="relu" )(conv_9)
    print(conv_9.shape)
    conv_9 = BatchNormalization()(conv_9)
    conv_9 = Dropout(rate=0.5)(conv_9)

    conv_9 = layers.Conv2D(512, (2, 2), strides=(2, 2),activation="relu" )(conv_9)
    print(conv_9.shape)
    conv_9 = BatchNormalization()(conv_9)
    conv_9 = Dropout(rate=0.5)(conv_9)

    conv_9 = AveragePooling2D(pool_size=(1, 1))(conv_9)

                                    
    input_10 = tf.keras.layers.Input(shape=[256, 256,1], name='main_input_10')

    conv_10 = layers.Conv2D(32, (2, 2), strides=(2, 2),activation="relu")(input_10)
    print(conv_10.shape)
    conv_10 = BatchNormalization()(conv_10)
    conv_10 = Dropout(rate=0.5)(conv_10)

    conv_10 = layers.Conv2D(64, (2, 2), strides=(2, 2),activation="relu" )(conv_10)
    print(conv_10.shape)
    conv_10 = BatchNormalization()(conv_10)
    conv_10 = Dropout(rate=0.5)(conv_10)

    conv_10 = layers.Conv2D(128, (2, 2), strides=(2, 2),activation="relu" )(conv_10)
    print(conv_10.shape)
    conv_10 = BatchNormalization()(conv_10)
    conv_10 = Dropout(rate=0.5)(conv_10)

    conv_10 = layers.Conv2D(256, (2, 2), strides=(2, 2),activation="relu" )(conv_10)
    print(conv_10.shape)
    conv_10 = BatchNormalization()(conv_10)
    conv_10 = Dropout(rate=0.5)(conv_10)

    conv_10 = layers.Conv2D(512, (2, 2), strides=(2, 2),activation="relu" )(conv_10)
    print(conv_10.shape)
    conv_10 = BatchNormalization()(conv_10)
    conv_10 = Dropout(rate=0.5)(conv_10)

    conv_10 = AveragePooling2D(pool_size=(1, 1))(conv_10)

                                    
    input_11 = tf.keras.layers.Input(shape=[256, 256,1], name='main_input_11')

    conv_11 = layers.Conv2D(32, (2, 2), strides=(2, 2),activation="relu")(input_11)
    print(conv_11.shape)
    conv_11 = BatchNormalization()(conv_11)
    conv_11 = Dropout(rate=0.5)(conv_11)

    conv_11 = layers.Conv2D(64, (2, 2), strides=(2, 2),activation="relu" )(conv_11)
    print(conv_11.shape)
    conv_11 = BatchNormalization()(conv_11)
    conv_11 = Dropout(rate=0.5)(conv_11)

    conv_11 = layers.Conv2D(128, (2, 2), strides=(2, 2),activation="relu" )(conv_11)
    print(conv_11.shape)
    conv_11 = BatchNormalization()(conv_11)
    conv_11 = Dropout(rate=0.5)(conv_11)

    conv_11 = layers.Conv2D(256, (2, 2), strides=(2, 2),activation="relu" )(conv_11)
    print(conv_11.shape)
    conv_11 = BatchNormalization()(conv_11)
    conv_11 = Dropout(rate=0.5)(conv_11)

    conv_11 = layers.Conv2D(512, (2, 2), strides=(2, 2),activation="relu" )(conv_11)
    print(conv_11.shape)
    conv_11 = BatchNormalization()(conv_11)
    conv_11 = Dropout(rate=0.5)(conv_11)

    conv_11 = AveragePooling2D(pool_size=(1, 1))(conv_11)

   

    
                                    
    x = Concatenate(axis =-1)([conv_1,conv_2])
    x = Concatenate(axis =-1)([x,conv_3])
    x = Concatenate(axis =-1)([x,conv_4])
    x = Concatenate(axis =-1)([x,conv_5])
    x = Concatenate(axis =-1)([x,conv_6])
    x = Concatenate(axis =-1)([x,conv_7])
    x = Concatenate(axis =-1)([x,conv_8])
    x = Concatenate(axis =-1)([x,conv_9])
    x = Concatenate(axis =-1)([x,conv_10])
    x = Concatenate(axis =-1)([x,conv_11])
    
    

    x_4 = tf.keras.layers.Flatten()(x)
    print(x_4.shape)

    x_4 = tf.keras.layers.Dense(64,  name="layer_dense")(x_4)

    x_4 = tf.keras.layers.Dense(2, activation='softmax' , name="layer_x")(x_4)


    adam = tf.keras.optimizers.Adam( learning_rate =1e-4)

    model = tf.keras.Model(inputs= [input_1,input_2,input_3,input_4,input_5,input_6,
                                   input_7,input_8,input_9,input_10,input_11], outputs= x_4)

    model.compile(optimizer= adam , 
                      loss= { 'layer_x':'binary_crossentropy'},
                      metrics={ 'layer_x':'accuracy'})


    kfold = StratifiedKFold(n_splits=splits,  random_state=np.random.seed(0))


    accuracy_train_x_=[]
    accuracy_test_x_=[] 


    accuracy_tr_all=[]
    accuracy_te_all=[]

    confusion_matrix_1_last =[]
 

    count = 1
    for train_index, test_index in kfold.split(x_cancer_NC_1, y_cancer_NC_):
        print(count)
        count = count+1

        x_train_1, x_test_1 = x_cancer_NC_1[train_index], x_cancer_NC_1[test_index]
        y_train, y_test = y_cancer_NC_[train_index], y_cancer_NC_[test_index]
        
        

        x_train_2, x_test_2 = x_cancer_NC_2[train_index], x_cancer_NC_2[test_index]
        x_train_3, x_test_3 = x_cancer_NC_3[train_index], x_cancer_NC_3[test_index]
        x_train_4, x_test_4 = x_cancer_NC_4[train_index], x_cancer_NC_4[test_index]
        x_train_5, x_test_5 = x_cancer_NC_5[train_index], x_cancer_NC_5[test_index]
        x_train_6, x_test_6 = x_cancer_NC_6[train_index], x_cancer_NC_6[test_index]
        x_train_7, x_test_7 = x_cancer_NC_7[train_index], x_cancer_NC_7[test_index]
        x_train_8, x_test_8 = x_cancer_NC_8[train_index], x_cancer_NC_8[test_index]
        x_train_9, x_test_9 = x_cancer_NC_9[train_index], x_cancer_NC_9[test_index]
        x_train_10, x_test_10 = x_cancer_NC_10[train_index], x_cancer_NC_10[test_index]
        x_train_11, x_test_11 = x_cancer_NC_11[train_index], x_cancer_NC_11[test_index]
       
                                                           
        ## normalization : normalize each feature for norm = 1
        # axis 0 for columns ( features) and axis 1 for rows for this function
        # f.keras.utils.normalize() and also this function make l2 norm according to the chosen axis

        x_train_1 = tf.keras.utils.normalize(x_train_1, axis=1)
        x_train_2 = tf.keras.utils.normalize(x_train_2, axis=1)
        x_train_3 = tf.keras.utils.normalize(x_train_3, axis=1)
        x_train_4 = tf.keras.utils.normalize(x_train_4, axis=1)
        x_train_5 = tf.keras.utils.normalize(x_train_5, axis=1)
        x_train_6 = tf.keras.utils.normalize(x_train_6, axis=1)
        x_train_7 = tf.keras.utils.normalize(x_train_7, axis=1)
        x_train_8 = tf.keras.utils.normalize(x_train_8, axis=1)
        x_train_9 = tf.keras.utils.normalize(x_train_9, axis=1)
        x_train_10 = tf.keras.utils.normalize(x_train_10, axis=1)
        x_train_11 = tf.keras.utils.normalize(x_train_11, axis=1)
       
                                    
                                    
       
        x_test_1 = tf.keras.utils.normalize(x_test_1, axis=1)
        x_test_2 = tf.keras.utils.normalize(x_test_2, axis=1)
        x_test_3 = tf.keras.utils.normalize(x_test_3, axis=1)
        x_test_4 = tf.keras.utils.normalize(x_test_4, axis=1)
        x_test_5 = tf.keras.utils.normalize(x_test_5, axis=1)
        x_test_6 = tf.keras.utils.normalize(x_test_6, axis=1)
        x_test_7 = tf.keras.utils.normalize(x_test_7, axis=1)
        x_test_8 = tf.keras.utils.normalize(x_test_8, axis=1)
        x_test_9 = tf.keras.utils.normalize(x_test_9, axis=1)
        x_test_10 = tf.keras.utils.normalize(x_test_10, axis=1)
        x_test_11 = tf.keras.utils.normalize(x_test_11, axis=1)
       
        ## two output for classification
        
    
        ## two output for classification

        uniques_y_test, ids_y_test = np.unique(y_test, return_inverse=True)   
        
        
        y_train = to_categorical(y_train, num_classes=2)
        y_test  =  to_categorical(y_test, num_classes=2)


        history = model.fit([x_train_1,x_train_2,x_train_3,x_train_4,x_train_5,x_train_6,
                            x_train_7,x_train_8,x_train_9,x_train_10,x_train_11], y_train, 
                            epochs=epochs, batch_size=batch_size , 
                            validation_data=( [x_test_1,x_test_2,x_test_3,x_test_4,x_test_5,x_test_6,
                                              x_test_7,x_test_8,x_test_9,x_test_10,x_test_11] , y_test))

        

        

        print(history.history.keys())
        a,accuracy_train_x = model.evaluate([x_train_1,x_train_2,x_train_3,x_train_4,x_train_5,x_train_6,
                                            x_train_7,x_train_8,x_train_9,x_train_10,x_train_11],y_train)

        a, accuracy_test_x = model.evaluate([x_test_1,x_test_2,x_test_3,x_test_4,x_test_5,x_test_6,
                                            x_test_7,x_test_8,x_test_9,x_test_10,x_test_11],y_test)

                                    
                                    
        accuracy_train_x_.append(accuracy_train_x)

        accuracy_test_x_.append(accuracy_test_x)   
   


        # classification paramaters


        yhat_probs = model.predict([x_test_1,x_test_2,x_test_3,x_test_4,x_test_5,x_test_6,x_test_7,x_test_8,
                                    x_test_9,x_test_10,x_test_11])


        yhat_classes =yhat_probs>0.5
        yhat_classes_1 =  1*yhat_classes 


        # confusion matrix
        y_test_con = uniques_y_test[y_test.argmax(1)]
        yhat_classes_1_con = uniques_y_test[yhat_classes_1.argmax(1)]

        confusion_matrix_1_last.append(confusion_matrix(y_test_con, yhat_classes_1_con,labels=[0, 1]))


    

    
    
    return    accuracy_train_x_,accuracy_test_x_,confusion_matrix_1_last    


# %% [code]
iteration = 10
splits = 10
epochs= 100
batch_size=32


    
total_accuracy_tr =  np.zeros( (iteration,splits), dtype=np.float32) 
total_accuracy_te =  np.zeros( (iteration,splits), dtype=np.float32) 
total_confusion_matrix_1_last =  np.zeros( (iteration,splits,2,2), dtype=np.float32) 


mean_fpr_t =  np.zeros( (iteration,100), dtype=np.float32) 
mean_tpr_t =  np.zeros( (iteration,100), dtype=np.float32) 
mean_auc_t =  np.zeros( (iteration,1), dtype=np.float32) 


for i in list(range(iteration)):
    accuracy_tr_all,accuracy_te_all, confusion_matrix_1_last  = cancer_NC(splits , epochs,batch_size)


    
    total_accuracy_tr[i , ] =   accuracy_tr_all       
    total_accuracy_te[i , ] =   accuracy_te_all       
   
    total_confusion_matrix_1_last[i , ] =   confusion_matrix_1_last       


# %% [code]
i

# %% [code]
scipy.io.savemat('total_accuracy_tr.mat', mdict={'total_accuracy_tr': total_accuracy_tr})
scipy.io.savemat('total_accuracy_te.mat', mdict={'total_accuracy_te': total_accuracy_te})
scipy.io.savemat('total_confusion_matrix_1_last.mat', mdict={'total_confusion_matrix_1_last': total_confusion_matrix_1_last})

# %% [code]


# %% [code]


# %% [code]


# %% [code]


# %% [code]


# %% [code]
