# Supplementary material for: Automated lung cancer diagnosis from chest X-ray images using convolutional neural networks
Source: PeerJ Comput Sci. 2025 Sep 4;11:e3145. doi: 10.7717/peerj-cs.3145 (PMC12453845; doi:10.7717/peerj-cs.3145)
Supplement: Supplemental Information 2 [file peerj-cs-11-3145-s002.zip]

Archive with 5 entries (4 files):
- All-Source-Code-main/
- All-Source-Code-main/code_final- 50epochs.ipynb
- All-Source-Code-main/code_final_100epochs.ipynb
- All-Source-Code-main/code_final_70epochs.ipynb
- All-Source-Code-main/code_final_90epochs.ipynb
