# Supplementary material for: Automated lung cancer diagnosis from chest X-ray images using convolutional neural networks
Source: PeerJ Comput Sci. 2025 Sep 4;11:e3145. doi: 10.7717/peerj-cs.3145 (PMC12453845; doi:10.7717/peerj-cs.3145)
Supplement: Supplemental Information 2 [file peerj-cs-11-3145-s002.zip › All-Source-Code-main/code_final- 50epochs.ipynb]

# %% [code]
from __future__ import absolute_import, division, print_function, unicode_literals

import tensorflow as tf
from tensorflow.keras import models , layers
from tensorflow.keras.models import Sequential
from tensorflow.keras.layers import Dense, Dropout, Conv1D,BatchNormalization ,Flatten ,Reshape  ,RepeatVector ,Concatenate
from tensorflow.keras.layers import  Conv2D,LSTM ,Bidirectional  ,Input,Embedding  ,GlobalMaxPool1D ,TimeDistributed

from tensorflow.keras.layers import Activation,MaxPooling2D,AveragePooling3D,GlobalMaxPool2D,AveragePooling2D
from tensorflow.keras.layers import MaxPooling3D,GlobalAveragePooling3D,GlobalMaxPool3D,Conv3D

from sklearn.model_selection import train_test_split ,StratifiedKFold ,KFold ,RepeatedKFold
from sklearn import preprocessing

from tensorflow.keras import Model 

from keras.utils import np_utils

from sklearn.cluster import KMeans
from sklearn import cluster


import matplotlib.pyplot as plt
import numpy as np
import scipy.io
import os

import pylab as pl

from scipy import interp
from itertools import cycle
import matplotlib.patches as patches


from sklearn.metrics import accuracy_score ,roc_curve, auc ,roc_auc_score
from sklearn.metrics import precision_score
from sklearn.metrics import recall_score
from sklearn.metrics import f1_score
from sklearn.metrics import cohen_kappa_score
from sklearn.metrics import roc_auc_score
from sklearn.metrics import confusion_matrix
from sklearn.metrics import classification_report


def invert_permutation(p):
    '''The argument p is assumed to be some permutation of 0, 1, ..., len(p)-1. 
    Returns an array s, where s[i] gives the index of i in p.
    '''
    s = np.empty(p.size, p.dtype)
    s[p] = np.arange(p.size)
    return s


from tensorflow.keras import backend as K
def pearson_r(y_true, y_pred):
    x = y_true
    y = y_pred
    mx = K.mean(x, axis=0)
    my = K.mean(y, axis=0)
    xm, ym = x - mx, y - my
    r_num = K.sum(xm * ym)
    x_square_sum = K.sum(xm * xm)
    y_square_sum = K.sum(ym * ym)
    r_den = K.sqrt(x_square_sum * y_square_sum)
    r = r_num / r_den
    return K.mean(r)


import os 
from PIL import Image
import numpy as np
from numpy import *   

from matplotlib import pyplot as plt
from IPython import display


from patchify import patchify, unpatchify


import matplotlib.pyplot as plt
%pylab inline
%load_ext tensorboard


# %% [code]


# %% [code]
def cancer_NC(splits , epochs,batch_size):


    mat_sc= scipy.io.loadmat('cancer_img_p')
    cancer_img_p = mat_sc['cancer_img_p']

    mat_sc= scipy.io.loadmat('normal_img_p')
    normal_img_p = mat_sc['normal_img_p']

    labels_cancer_ = np.ones((cancer_img_p.shape[0],1))
    labels_normal_ = np.zeros((normal_img_p.shape[0],1))


    x_cancer_NC_ = np.concatenate((cancer_img_p, normal_img_p), axis=0) 
    y_cancer_NC_ = np.concatenate((labels_cancer_, labels_normal_), axis=0) 

    x_cancer_NC_=np.asarray(tf.expand_dims(x_cancer_NC_, axis=-1))


    x_cancer_NC_1 = x_cancer_NC_[:,0,0]
    x_cancer_NC_2 = x_cancer_NC_[:,1,0]
    x_cancer_NC_3 = x_cancer_NC_[:,2,0]
    x_cancer_NC_4 = x_cancer_NC_[:,3,0]
    x_cancer_NC_5 = x_cancer_NC_[:,4,0]
    x_cancer_NC_6 = x_cancer_NC_[:,5,0]

    x_cancer_NC_7 = x_cancer_NC_[:,6,0]
    x_cancer_NC_8 = x_cancer_NC_[:,7,0]
    x_cancer_NC_9 = x_cancer_NC_[:,8,0]
    x_cancer_NC_10 = x_cancer_NC_[:,9,0]
    x_cancer_NC_11 = x_cancer_NC_[:,10,0]


    n = x_cancer_NC_1.shape[0]
    permutation = list(np.random.permutation(n))
    x_cancer_NC_1 = x_cancer_NC_1[permutation]
    x_cancer_NC_2 = x_cancer_NC_2[permutation]
    x_cancer_NC_3 = x_cancer_NC_3[permutation]
    x_cancer_NC_4 = x_cancer_NC_4[permutation]
    x_cancer_NC_5 = x_cancer_NC_5[permutation]
    x_cancer_NC_6 = x_cancer_NC_6[permutation]


    x_cancer_NC_7 = x_cancer_NC_7[permutation]
    x_cancer_NC_8 = x_cancer_NC_8[permutation]
    x_cancer_NC_9 = x_cancer_NC_9[permutation]
    x_cancer_NC_10 = x_cancer_NC_10[permutation]
    x_cancer_NC_11 = x_cancer_NC_11[permutation]


    y_cancer_NC_ = y_cancer_NC_[permutation]

    permutation_xray = np.asarray(permutation)


    input_1 = tf.keras.layers.Input(shape=[256, 256,1], name='main_input_1'


    conv_1 = layers.Conv2D(32, (2, 2), strides=(2, 2),activation="relu")(input_1)
    print(conv_1.shape)
    conv_1 = BatchNormalization()(conv_1)
    conv_1 = Dropout(rate=0.5)(conv_1)


    conv_1 = layers.Conv2D(64, (2, 2), strides=(2, 2),activation="relu" )(conv_1)
    print(conv_1.shape)
    conv_1 = BatchNormalization()(conv_1)
    conv_1 = Dropout(rate=0.5)(conv_1)


    conv_1 = layers.Conv2D(128, (2, 2), strides=(2, 2),activation="relu" )(conv_1)
    print(conv_1.shape)
    conv_1 = BatchNormalization()(conv_1)
    conv_1 = Dropout(rate=0.5)(conv_1)


    conv_1 = layers.Conv2D(256, (2, 2), strides=(2, 2),activation="relu" )(conv_1)
    print(conv_1.shape)
    conv_1 = BatchNormalization()(conv_1)
    conv_1 = Dropout(rate=0.5)(conv_1)


    conv_1 = layers.Conv2D(512, (2, 2), strides=(2, 2),activation="relu" )(conv_1)
    print(conv_1.shape)
    conv_1 = BatchNormalization()(conv_1)
    conv_1 = Dropout(rate=0.5)(conv_1)


    conv_1 = AveragePooling2D()(conv_1)


    input_2 = tf.keras.layers.Input(shape=[256, 256,1], name='main_input_2')

    conv_2 = layers.Conv2D(32, (2, 2), strides=(2, 2),activation="relu")(input_2)
    print(conv_2.shape)
    conv_2 = BatchNormalization()(conv_2)
    conv_2 = Dropout(rate=0.5)(conv_2)


    conv_2 = layers.Conv2D(64, (2, 2), strides=(2, 2),activation="relu" )(conv_2)
    print(conv_2.shape)
    conv_2 = BatchNormalization()(conv_2)
    conv_2 = Dropout(rate=0.5)(conv_2)


    conv_2 = layers.Conv2D(128, (2, 2), strides=(2, 2),activation="relu" )(conv_2)
    print(conv_2.shape)
    conv_2 = BatchNormalization()(conv_2)
    conv_2 = Dropout(rate=0.5)(conv_2)


    conv_2 = layers.Conv2D(256, (2, 2), strides=(2, 2),activation="relu" )(conv_2)
    print(conv_2.shape)
    conv_2 = BatchNormalization()(conv_2)
    conv_2 = Dropout(rate=0.5)(conv_2)


    conv_2 = layers.Conv2D(512, (2, 2), strides=(2, 2),activation="relu" )(conv_2)
    print(conv_2.shape)
    conv_2 = BatchNormalization()(conv_2)
    conv_2 = Dropout(rate=0.5)(conv_2)


    conv_2 = AveragePooling2D()(conv_2)


    input_3= tf.keras.layers.Input(shape=[256, 256,1], name='main_input_3')

    conv_3 = layers.Conv2D(32, (2, 2), strides=(2, 2),activation="relu")(input_3)
    print(conv_3.shape)
    conv_3 = BatchNormalization()(conv_3)
    conv_3 = Dropout(rate=0.5)(conv_3)


    conv_3 = layers.Conv2D(64, (2, 2), strides=(2, 2),activation="relu" )(conv_3)
    print(conv_3.shape)
    conv_3 = BatchNormalization()(conv_3)
    conv_3 = Dropout(rate=0.5)(conv_3)


    conv_3 = layers.Conv2D(128, (2, 2), strides=(2, 2),activation="relu" )(conv_3)
    print(conv_3.shape)
    conv_3 = BatchNormalization()(conv_3)
    conv_3 = Dropout(rate=0.5)(conv_3)


    conv_3 = layers.Conv2D(256, (2, 2), strides=(2, 2),activation="relu" )(conv_3)
    print(conv_3.shape)
    conv_3 = BatchNormalization()(conv_3)
    conv_3 = Dropout(rate=0.5)(conv_3)


    conv_3 = layers.Conv2D(512, (2, 2), strides=(2, 2),activation="relu" )(conv_3)
    print(conv_3.shape)
    conv_3 = BatchNormalization()(conv_3)
    conv_3 = Dropout(rate=0.5)(conv_3)


    conv_3 = AveragePooling2D()(conv_3)


    input_4= tf.keras.layers.Input(shape=[256, 256,1], name='main_input_4')


    conv_4 = layers.Conv2D(32, (2, 2), strides=(2, 2),activation="relu")(input_4)
    print(conv_4.shape)
    conv_4 = BatchNormalization()(conv_4)
    conv_4 = Dropout(rate=0.5)(conv_4)


    conv_4 = layers.Conv2D(64, (2, 2), strides=(2, 2),activation="relu" )(conv_4)
    print(conv_4.shape)
    conv_4 = BatchNormalization()(conv_4)
    conv_4 = Dropout(rate=0.5)(conv_4)


    conv_4 = layers.Conv2D(128, (2, 2), strides=(2, 2),activation="relu" )(conv_4)
    print(conv_4.shape)
    conv_4 = BatchNormalization()(conv_4)
    conv_4 = Dropout(rate=0.5)(conv_4)


    conv_4 = layers.Conv2D(256, (2, 2), strides=(2, 2),activation="relu" )(conv_4)
    print(conv_4.shape)
    conv_4 = BatchNormalization()(conv_4)
    conv_4 = Dropout(rate=0.5)(conv_4)


    conv_4 = layers.Conv2D(512, (2, 2), strides=(2, 2),activation="relu" )(conv_4)
    print(conv_4.shape)
    conv_4 = BatchNormalization()(conv_4)
    conv_4 = Dropout(rate=0.5)(conv_4)


    conv_4 = AveragePooling2D()(conv_4)


    input_5 = tf.keras.layers.Input(shape=[256, 256,1], name='main_input_5')

    conv_5 = layers.Conv2D(32, (2, 2), strides=(2, 2),activation="relu")(input_5)
    print(conv_5.shape)
    conv_5 = BatchNormalization()(conv_5)
    conv_5 = Dropout(rate=0.5)(conv_5)


    conv_5 = layers.Conv2D(64, (2, 2), strides=(2, 2),activation="relu" )(conv_5)
    print(conv_5.shape)
    conv_5 = BatchNormalization()(conv_5)
    conv_5 = Dropout(rate=0.5)(conv_5)


    conv_5 = layers.Conv2D(128, (2, 2), strides=(2, 2),activation="relu" )(conv_5)
    print(conv_5.shape)
    conv_5 = BatchNormalization()(conv_5)
    conv_5 = Dropout(rate=0.5)(conv_5)


    conv_5 = layers.Conv2D(256, (2, 2), strides=(2, 2),activation="relu" )(conv_5)
    print(conv_5.shape)
    conv_5 = BatchNormalization()(conv_5)
    conv_5 = Dropout(rate=0.5)(conv_5)


    conv_5 = layers.Conv2D(512, (2, 2), strides=(2, 2),activation="relu" )(conv_5)
    print(conv_5.shape)
    conv_5 = BatchNormalization()(conv_5)
    conv_5 = Dropout(rate=0.5)(conv_5)


    conv_5 = AveragePooling2D()(conv_5)


    input_6 = tf.keras.layers.Input(shape=[256, 256,1], name='main_input_6')


    conv_6 = layers.Conv2D(32, (2, 2), strides=(2, 2),activation="relu")(input_6)
    print(conv_6.shape)
    conv_6 = BatchNormalization()(conv_6)
    conv_6 = Dropout(rate=0.5)(conv_6)


    conv_6 = layers.Conv2D(64, (2, 2), strides=(2, 2),activation="relu" )(conv_6)
    print(conv_6.shape)
    conv_6 = BatchNormalization()(conv_6)
    conv_6 = Dropout(rate=0.5)(conv_6)


    conv_6 = layers.Conv2D(128, (2, 2), strides=(2, 2),activation="relu" )(conv_6)
    print(conv_6.shape)
    conv_6 = BatchNormalization()(conv_6)
    conv_6 = Dropout(rate=0.5)(conv_6)


    conv_6 = layers.Conv2D(256, (2, 2), strides=(2, 2),activation="relu" )(conv_6)
    print(conv_6.shape)
    conv_6 = BatchNormalization()(conv_6)
    conv_6 = Dropout(rate=0.5)(conv_6)


    conv_6 = layers.Conv2D(512, (2, 2), strides=(2, 2),activation="relu" )(conv_6)
    print(conv_6.shape)
    conv_6 = BatchNormalization()(conv_6)
    conv_6 = Dropout(rate=0.5)(conv_6)


    conv_6 = AveragePooling2D()(conv_6)


    input_7 = tf.keras.layers.Input(shape=[256, 256,1], name='main_input_7')


    conv_7 = layers.Conv2D(32, (2, 2), strides=(2, 2),activation="relu")(input_7)
    print(conv_7.shape)
    conv_7 = BatchNormalization()(conv_7)
    conv_7 = Dropout(rate=0.5)(conv_7)


    conv_7 = layers.Conv2D(64, (2, 2), strides=(2, 2),activation="relu" )(conv_7)
    print(conv_7.shape)
    conv_7 = BatchNormalization()(conv_7)
    conv_7 = Dropout(rate=0.5)(conv_7)


    conv_7 = layers.Conv2D(128, (2, 2), strides=(2, 2),activation="relu" )(conv_7)
    print(conv_7.shape)
    conv_7 = BatchNormalization()(conv_7)
    conv_7 = Dropout(rate=0.5)(conv_7)


    conv_7 = layers.Conv2D(256, (2, 2), strides=(2, 2),activation="relu" )(conv_7)
    print(conv_7.shape)
    conv_7 = BatchNormalization()(conv_7)
    conv_7 = Dropout(rate=0.5)(conv_7)


    conv_7 = layers.Conv2D(512, (2, 2), strides=(2, 2),activation="relu" )(conv_7)
    print(conv_7.shape)
    conv_7 = BatchNormalization()(conv_7)
    conv_7 = Dropout(rate=0.5)(conv_7)


    conv_7 = AveragePooling2D()(conv_7)


    input_8 = tf.keras.layers.Input(shape=[256, 256,1], name='main_input_8')


    conv_8 = layers.Conv2D(32, (2, 2), strides=(2, 2),activation="relu")(input_8)
    print(conv_8.shape)
    conv_8 = BatchNormalization()(conv_8)
    conv_8 = Dropout(rate=0.5)(conv_8)


    conv_8 = layers.Conv2D(64, (2, 2), strides=(2, 2),activation="relu" )(conv_8)
    print(conv_8.shape)
    conv_8 = BatchNormalization()(conv_8)
    conv_8 = Dropout(rate=0.5)(conv_8)


    conv_8 = layers.Conv2D(128, (2, 2), strides=(2, 2),activation="relu" )(conv_8)
    print(conv_8.shape)
    conv_8 = BatchNormalization()(conv_8)
    conv_8 = Dropout(rate=0.5)(conv_8)


    conv_8 = layers.Conv2D(256, (2, 2), strides=(2, 2),activation="relu" )(conv_8)
    print(conv_8.shape)
    conv_8 = BatchNormalization()(conv_8)
    conv_8 = Dropout(rate=0.5)(conv_8)


    conv_8 = layers.Conv2D(512, (2, 2), strides=(2, 2),activation="relu" )(conv_8)
    print(conv_8.shape)
    conv_8 = BatchNormalization()(conv_8)
    conv_8 = Dropout(rate=0.5)(conv_8)


    conv_8 = AveragePooling2D()(conv_8)


    input_9 = tf.keras.layers.Input(shape=[256, 256,1], name='main_input_9')


    conv_9 = layers.Conv2D(32, (2, 2), strides=(2, 2),activation="relu")(input_9)
    print(conv_9.shape)
    conv_9 = BatchNormalization()(conv_9)
    conv_9 = Dropout(rate=0.5)(conv_9)


    conv_9 = layers.Conv2D(64, (2, 2), strides=(2, 2),activation="relu" )(conv_9)
    print(conv_9.shape)
    conv_9 = BatchNormalization()(conv_9)
    conv_9 = Dropout(rate=0.5)(conv_9)


    conv_9 = layers.Conv2D(128, (2, 2), strides=(2, 2),activation="relu" )(conv_9)
    print(conv_9.shape)
    conv_9 = BatchNormalization()(conv_9)
    conv_9 = Dropout(rate=0.5)(conv_9)


    conv_9 = layers.Conv2D(256, (2, 2), strides=(2, 2),activation="relu" )(conv_9)
    print(conv_9.shape)
    conv_9 = BatchNormalization()(conv_9)
    conv_9 = Dropout(rate=0.5)(conv_9)


    conv_9 = layers.Conv2D(512, (2, 2), strides=(2, 2),activation="relu" )(conv_9)
    print(conv_9.shape)
    conv_9 = BatchNormalization()(conv_9)
    conv_9 = Dropout(rate=0.5)(conv_9)


    conv_9 = AveragePooling2D()(conv_9)


    input_10 = tf.keras.layers.Input(shape=[256, 256,1], name='main_input_10')


    conv_10 = layers.Conv2D(32, (2, 2), strides=(2, 2),activation="relu")(input_10)
    print(conv_10.shape)
    conv_10 = BatchNormalization()(conv_10)
    conv_10 = Dropout(rate=0.5)(conv_10)


    conv_10 = layers.Conv2D(64, (2, 2), strides=(2, 2),activation="relu" )(conv_10)
    print(conv_10.shape)
    conv_10 = BatchNormalization()(conv_10)
    conv_10 = Dropout(rate=0.5)(conv_10)


    conv_10 = layers.Conv2D(128, (2, 2), strides=(2, 2),activation="relu" )(conv_10)
    print(conv_10.shape)
    conv_10 = BatchNormalization()(conv_10)
    conv_10 = Dropout(rate=0.5)(conv_10)


    conv_10 = layers.Conv2D(256, (2, 2), strides=(2, 2),activation="relu" )(conv_10)
    print(conv_10.shape)
    conv_10 = BatchNormalization()(conv_10)
    conv_10 = Dropout(rate=0.5)(conv_10)


    conv_10 = layers.Conv2D(512, (2, 2), strides=(2, 2),activation="relu" )(conv_10)
    print(conv_10.shape)
    conv_10 = BatchNormalization()(conv_10)
    conv_10 = Dropout(rate=0.5)(conv_10)


    conv_10 = AveragePooling2D()(conv_10)


    input_11 = tf.keras.layers.Input(shape=[256, 256,1], name='main_input_11')


    conv_11 = layers.Conv2D(32, (2, 2), strides=(2, 2),activation="relu")(input_11)
    print(conv_11.shape)
    conv_11 = BatchNormalization()(conv_11)
    conv_11 = Dropout(rate=0.5)(conv_11)


    conv_11 = layers.Conv2D(64, (2, 2), strides=(2, 2),activation="relu" )(conv_11)
    print(conv_11.shape)
    conv_11 = BatchNormalization()(conv_11)
    conv_11 = Dropout(rate=0.5)(conv_11)


    conv_11 = layers.Conv2D(128, (2, 2), strides=(2, 2),activation="relu" )(conv_11)
    print(conv_11.shape)
    conv_11 = BatchNormalization()(conv_11)
    conv_11 = Dropout(rate=0.5)(conv_11)


    conv_11 = layers.Conv2D(256, (2, 2), strides=(2, 2),activation="relu" )(conv_11)
    print(conv_11.shape)
    conv_11 = BatchNormalization()(conv_11)
    conv_11 = Dropout(rate=0.5)(conv_11)


    conv_11 = layers.Conv2D(512, (2, 2), strides=(2, 2),activation="relu" )(conv_11)
    print(conv_11.shape)
    conv_11 = BatchNormalization()(conv_11)
    conv_11 = Dropout(rate=0.5)(conv_11)


    conv_11 = AveragePooling2D()(conv_11)


    x = Concatenate(axis =-1)([conv_1,conv_2])
    x = Concatenate(axis =-1)([x,conv_3])
    x = Concatenate(axis =-1)([x,conv_4])
    x = Concatenate(axis =-1)([x,conv_5])
    x = Concatenate(axis =-1)([x,conv_6])

    x = Concatenate(axis =-1)([x,conv_7])
    x = Concatenate(axis =-1)([x,conv_8])
    x = Concatenate(axis =-1)([x,conv_9])
    x = Concatenate(axis =-1)([x,conv_10])
    x = Concatenate(axis =-1)([x,conv_11])


    x_4 = tf.keras.layers.Flatten()(x)
    print(x_4.shape)

    x_4 = tf.keras.layers.Dense(64,  name="layer_dense")(x_4)

    x_4 = tf.keras.layers.Dense(2, activation='softmax' , name="layer_x")(x_4)


    adam = tf.keras.optimizers.Adam( lr=1e-4)

    model = tf.keras.Model(inputs= [input_1,input_2,input_3,input_4,input_5,input_6,
                                   input_7,input_8,input_9,input_10,input_11], outputs= x_4)

    model.compile(optimizer= adam , 
                      loss= { 'layer_x':'binary_crossentropy'},
                      metrics={ 'layer_x':'accuracy'})


    kfold = StratifiedKFold(n_splits=splits,  random_state=np.random.seed(0))


    accuracy_train_x_=[]
    accuracy_test_x_=[] 

    mean_tpr = 0.0
    mean_fpr = np.linspace(0, 1, 100)
    all_tpr = []


    accuracy_tr_all=[]
    accuracy_te_all=[]

    confusion_matrix_1_last =[]
 

    count = 1
    for train_index, test_index in kfold.split(x_cancer_NC_1, y_cancer_NC_):
        print(count)
        count = count+1

        x_train_1, x_test_1 = x_cancer_NC_1[train_index], x_cancer_NC_1[test_index]
        y_train, y_test = y_cancer_NC_[train_index], y_cancer_NC_[test_index]
        
        

        x_train_2, x_test_2 = x_cancer_NC_2[train_index], x_cancer_NC_2[test_index]
        x_train_3, x_test_3 = x_cancer_NC_3[train_index], x_cancer_NC_3[test_index]
        x_train_4, x_test_4 = x_cancer_NC_4[train_index], x_cancer_NC_4[test_index]
        x_train_5, x_test_5 = x_cancer_NC_5[train_index], x_cancer_NC_5[test_index]
        x_train_6, x_test_6 = x_cancer_NC_6[train_index], x_cancer_NC_6[test_index]

        
        x_train_7, x_test_7 = x_cancer_NC_7[train_index], x_cancer_NC_7[test_index]
        x_train_8, x_test_8 = x_cancer_NC_8[train_index], x_cancer_NC_8[test_index]
        x_train_9, x_test_9 = x_cancer_NC_9[train_index], x_cancer_NC_9[test_index]
        x_train_10, x_test_10 = x_cancer_NC_10[train_index], x_cancer_NC_10[test_index]
        x_train_11, x_test_11 = x_cancer_NC_11[train_index], x_cancer_NC_11[test_index]

             

        ## normalization : normalize each feature for norm = 1
        # axis 0 for columns ( features) and axis 1 for rows for this function
        # f.keras.utils.normalize() and also this function make l2 norm according to the chosen axis

        x_train_1 = tf.keras.utils.normalize(x_train_1, axis=1)
        x_train_2 = tf.keras.utils.normalize(x_train_2, axis=1)
        x_train_3 = tf.keras.utils.normalize(x_train_3, axis=1)
        x_train_4 = tf.keras.utils.normalize(x_train_4, axis=1)
        x_train_5 = tf.keras.utils.normalize(x_train_5, axis=1)
        x_train_6 = tf.keras.utils.normalize(x_train_6, axis=1)
        
        x_train_7 = tf.keras.utils.normalize(x_train_7, axis=1)
        x_train_8 = tf.keras.utils.normalize(x_train_8, axis=1)
        x_train_9 = tf.keras.utils.normalize(x_train_9, axis=1)
        x_train_10 = tf.keras.utils.normalize(x_train_10, axis=1)
        x_train_11 = tf.keras.utils.normalize(x_train_11, axis=1)
        
        
       
        x_test_1 = tf.keras.utils.normalize(x_test_1, axis=1)
        x_test_2 = tf.keras.utils.normalize(x_test_2, axis=1)
        x_test_3 = tf.keras.utils.normalize(x_test_3, axis=1)
        x_test_4 = tf.keras.utils.normalize(x_test_4, axis=1)
        x_test_5 = tf.keras.utils.normalize(x_test_5, axis=1)
        x_test_6 = tf.keras.utils.normalize(x_test_6, axis=1)
        
        x_test_7 = tf.keras.utils.normalize(x_test_7, axis=1)
        x_test_8 = tf.keras.utils.normalize(x_test_8, axis=1)
        x_test_9 = tf.keras.utils.normalize(x_test_9, axis=1)
        x_test_10 = tf.keras.utils.normalize(x_test_10, axis=1)
        x_test_11 = tf.keras.utils.normalize(x_test_11, axis=1)
        
        
       
        ## two output for classification
        
    
        ## two output for classification

        uniques_y_test, ids_y_test = np.unique(y_test, return_inverse=True)   
        
        
        y_train = np_utils.to_categorical(y_train, num_classes=2)
        y_test  =  np_utils.to_categorical(y_test, num_classes=2)


        history = model.fit([x_train_1,x_train_2,x_train_3,x_train_4,x_train_5,x_train_6,
                            x_train_7,x_train_8,x_train_9,x_train_10,x_train_11], y_train, 
                            epochs=epochs, batch_size=batch_size , 
                            validation_data=( [x_test_1,x_test_2,x_test_3,x_test_4,x_test_5,x_test_6,
                                              x_test_7,x_test_8,x_test_9,x_test_10,x_test_11] , y_test))

        

        
        
        
        print(history.history.keys())
        a,accuracy_train_x = model.evaluate([x_train_1,x_train_2,x_train_3,x_train_4,x_train_5,x_train_6,
                                            x_train_7,x_train_8,x_train_9,x_train_10,x_train_11],y_train)

        a, accuracy_test_x = model.evaluate([x_test_1,x_test_2,x_test_3,x_test_4,x_test_5,x_test_6,
                                            x_test_7,x_test_8,x_test_9,x_test_10,x_test_11],y_test)

        accuracy_train_x_.append(accuracy_train_x)

        accuracy_test_x_.append(accuracy_test_x)   
   


        # classification paramaters


        yhat_probs = model.predict([x_test_1,x_test_2,x_test_3,x_test_4,x_test_5,x_test_6,
                                                      x_test_7,x_test_8,x_test_9,x_test_10,x_test_11])


        yhat_classes =yhat_probs>0.5
        yhat_classes_1 =  1*yhat_classes 


        # confusion matrix
        y_test_con = uniques_y_test[y_test.argmax(1)]
        yhat_classes_1_con = uniques_y_test[yhat_classes_1.argmax(1)]

        confusion_matrix_1_last.append(confusion_matrix(y_test_con, yhat_classes_1_con,labels=[0, 1]))


        # Compute ROC curve and area the curve
        fpr, tpr, thresholds = roc_curve( y_cancer_NC_[test_index], yhat_classes_1_con)  
        mean_tpr += interp(mean_fpr, fpr, tpr)
        mean_tpr[0] = 0.0
        roc_auc = auc(fpr, tpr)
        

    mean_tpr /= splits
    mean_tpr[-1] = 1.0
    mean_auc = auc(mean_fpr, mean_tpr)

    

    
    
    return    accuracy_train_x_,accuracy_test_x_,confusion_matrix_1_last,mean_fpr,mean_tpr,mean_auc    


# %% [code]


# %% [code]
iteration = 10
splits = 10
epochs= 50
batch_size=32


    
total_accuracy_tr =  np.zeros( (iteration,splits), dtype=np.float32) 
total_accuracy_te =  np.zeros( (iteration,splits), dtype=np.float32) 
total_confusion_matrix_1_last =  np.zeros( (iteration,splits,2,2), dtype=np.float32) 


mean_fpr_t =  np.zeros( (iteration,100), dtype=np.float32) 
mean_tpr_t =  np.zeros( (iteration,100), dtype=np.float32) 
mean_auc_t =  np.zeros( (iteration,1), dtype=np.float32) 


for i in list(range(iteration)):
    accuracy_tr_all,accuracy_te_all, confusion_matrix_1_last,mean_fpr,mean_tpr,mean_auc  = cancer_NC(splits , epochs,batch_size)


    
    total_accuracy_tr[i , ] =   accuracy_tr_all       
    total_accuracy_te[i , ] =   accuracy_te_all       
   
    total_confusion_matrix_1_last[i , ] =   confusion_matrix_1_last       


    
    mean_fpr_t[i , ]  =  mean_fpr      
    mean_tpr_t[i , ]  =  mean_tpr
    mean_auc_t[i , ]  =  mean_auc
    


# %% [code]
i

# %% [code]


# %% [code]


# %% [code]


# %% [code]

scipy.io.savemat('cancer_NC_output/total_accuracy_tr.mat', mdict={'total_accuracy_tr': total_accuracy_tr})
scipy.io.savemat('cancer_NC_output/total_accuracy_te.mat', mdict={'total_accuracy_te': total_accuracy_te})


scipy.io.savemat('cancer_NC_output/total_confusion_matrix_1_last.mat', mdict={'total_confusion_matrix_1_last': total_confusion_matrix_1_last})

scipy.io.savemat('cancer_NC_output/mean_fpr_t.mat', mdict={'mean_fpr_t': mean_fpr_t})
scipy.io.savemat('cancer_NC_output/mean_tpr_t.mat', mdict={'mean_tpr_t': mean_tpr_t})
scipy.io.savemat('cancer_NC_output/mean_auc_t.mat', mdict={'mean_auc_t': mean_auc_t})


# %% [code]


# %% [code]


# %% [code]
